# Supplementary material for: Small Spatial Scale Drivers of Secondary Metabolite Biosynthetic Diversity in Environmental Microbiomes
Source: mSystems. 2023 Feb 15;8(2):e00724-22. doi: 10.1128/msystems.00724-22 (PMC10134846; doi:10.1128/msystems.00724-22)
Supplement: TABLE S1 [file msystems.00724-22-s0006.xlsx]

## Sheet: table S1
sample_ID	environment	sample_site	Al mg/L	Ca mg/L	Fe mg/L	K mg/L	Mg mg/L	Na mg/L	P mg/L	Fluoride mg/L	Chloride mg/L	Phosphate mg/L	Sulfate mg/L	Moisture %	LOI %	TOC %	PO4 µg	Nox µg	NH3 µg	NO2 µg	pH	temperature °C	distance_tree m	cell abundance cells/g	S mg/L	NVOC mg/L	chlorophyll µg/L	salinity PSU	redox mVH	depth cm	oxygen %L	Chao1 V3V4	Shannon V3V4	Chao1 ITS	Shannon ITS
111	soil	1	6.6	57.7	5.4	97.4	19.4	55.2	57.3	NA	NA	124.8	31.2	7.3	71.7	36.7	688.24	567.34	611.66	24.03	5.3	8	1	124000000	NA	NA	NA	NA	NA	NA	NA	1317.94	5.86708	574.686	4.71805
112	soil	1	6.1	60.2	3.5	114.2	22	67.7	73.5	NA	NA	146	42	7.8	79.3	40.7	642.35	923.98	739.32	31.56	5	8	1	124000000	NA	NA	NA	NA	NA	NA	NA	1436.89	5.88372	575.31	4.29369
113	soil	1	9.9	81.7	7.2	116.2	30.7	56.7	81.8	NA	NA	165.4	42.5	6.9	68.6	35.1	722.64	1124.12	769.24	33.27	5.3	8	1	124000000	NA	NA	NA	NA	NA	NA	NA	1671.58	6.02185	551.563	4.44463
121	soil	1	31.5	47.9	12.6	100.6	24.4	56.3	121	NA	NA	97.2	70.9	3.8	32.6	16.4	682.27	346.82	844.47	37.41	5.3	8	3	312000000	NA	NA	NA	NA	NA	NA	NA	1724.89	6.20081	517.028	3.92313
122	soil	1	19.3	51.9	12.1	75	21.3	34.5	73	NA	NA	86.7	49.8	3.9	34.4	17.3	229.9	139.48	798.92	38.74	5.3	8	3	312000000	NA	NA	NA	NA	NA	NA	NA	2013.03	6.42377	670.275	4.37931
123	soil	1	24.2	26.2	18	37.8	16.1	16.2	NA	NA	NA	6.9	45.5	3.5	31.3	15.7	178.82	139.52	678.7	37.05	5.3	8	3	312000000	NA	NA	NA	NA	NA	NA	NA	1701.61	6.05565	506.025	3.98446
131	soil	1	21.5	21.3	11.8	16	8.7	NA	NA	NA	NA	NA	27.4	1.9	11.5	5.4	126.65	77.52	576.69	38.41	6.1	8	5	575000000	NA	NA	NA	NA	NA	NA	NA	1948.66	6.30024	268.568	2.20574
132	soil	1	24.1	32.9	14	37.4	16.1	NA	NA	NA	NA	6	37.5	3	24.2	12	150.59	132.48	595.97	36.65	5.8	8	5	575000000	NA	NA	NA	NA	NA	NA	NA	2015.74	6.24608	500.264	3.41194
133	soil	1	20.5	36.9	10.3	36.9	10.9	NA	NA	NA	NA	NA	25.9	2.9	23.7	11.7	151.17	198.66	656.82	33.65	5.8	8	5	575000000	NA	NA	NA	NA	NA	NA	NA	1997.51	6.29423	NA	NA
141	soil	1	14.6	48.2	4.5	26.5	11.3	NA	NA	8.5	85.7	6.8	11.2	2.5	16.4	8	144.36	317.76	1000	34.57	6.5	8	7	273000000	NA	NA	NA	NA	NA	NA	NA	2190.41	6.62694	588.919	4.46587
142	soil	1	12.5	39.3	4.1	33.3	8.5	NA	NA	7.5	75.8	NA	15.8	1.8	9.8	4.5	124.58	397.36	702.27	37.49	6.4	8	7	273000000	NA	NA	NA	NA	NA	NA	NA	2849.27	6.8943	610.594	4.08722
143	soil	1	10.8	30	3	33.1	7.3	NA	NA	7.1	70.2	NA	15.5	1.8	10.1	4.7	138.42	242.82	737.22	37.64	6.4	8	7	273000000	NA	NA	NA	NA	NA	NA	NA	3054.66	6.87643	751.342	4.35103
151	soil	1	12.7	63	4.1	39.1	13.8	NA	NA	12.2	124.1	5.7	11.9	2.3	15.9	7.7	123.67	232.78	721.35	40.62	6.7	8	9	222000000	NA	NA	NA	NA	NA	NA	NA	3016.89	7.03175	642.342	4.41083
152	soil	1	12.1	55.4	4.3	70.5	13.9	NA	NA	13.3	135.2	8.9	15.8	2.4	14.6	7	122.16	182.58	1000	39.21	6.5	8	9	222000000	NA	NA	NA	NA	NA	NA	NA	2979.1	6.9939	698.315	4.39363
153	soil	1	12.8	76.4	4.1	36.8	18	NA	NA	14.1	141.4	7.8	11.4	2.2	14.3	6.9	117.3	242.5	786.3	36.89	6.5	8	9	222000000	NA	NA	NA	NA	NA	NA	NA	2865.48	6.97374	659.302	4.67743
161	soil	1	13.9	47.6	6	50.5	11.2	21.5	NA	10.2	104	NA	24.3	2.3	9.7	4.5	113.02	285.8	753.23	35.14	6.5	8	11	355000000	NA	NA	NA	NA	NA	NA	NA	2204.08	6.52705	520.083	4.11037
162	soil	1	11.4	51	5.2	59.4	14.6	NA	NA	9.6	96.9	NA	22.6	2.5	10.1	4.7	113.15	259.12	1000	36.3	6.5	8	11	355000000	NA	NA	NA	NA	NA	NA	NA	2876.69	6.70937	733.452	4.40523
163	soil	1	12.1	31.6	3.4	25.5	7.1	NA	NA	8.1	82	NA	19.8	2.4	9.5	4.4	114.41	194.26	706.86	39.85	6.4	8	11	355000000	NA	NA	NA	NA	NA	NA	NA	3139.35	6.81775	811.033	4.66271
211	soil	2	23.2	39.2	18.3	43.9	18.1	NA	NA	5	NA	21.3	30.6	2.8	16.6	8.1	347.77	742.34	925.04	38.85	6.1	8	-6	362000000	NA	NA	NA	NA	NA	NA	NA	1480.82	5.84589	344.13	4.28114
212	soil	2	24.1	59.9	22.8	46.3	23.1	16	NA	6.7	66.7	35.8	25.8	2.9	17.3	8.5	580.05	845.94	1000	41.23	5.9	8	-6	362000000	NA	NA	NA	NA	NA	NA	NA	1354.9	5.732	372.084	3.75137
213	soil	2	25	33.2	19.9	29	17.6	10.1	NA	7.6	75.8	12.3	27.7	2.2	12.2	5.8	326.71	414.78	624.99	40.21	6.1	8	-6	362000000	NA	NA	NA	NA	NA	NA	NA	1517.84	5.88071	523.332	4.25902
221	soil	2	26.8	54.5	21.6	69.3	29.6	42.7	68.1	7	71.1	116.2	27.2	2.7	17.3	8.5	977.02	541.06	988.42	22.82	5.8	8	-3	990000000	NA	NA	NA	NA	NA	NA	NA	1306.55	5.83745	338.395	3.59668
222	soil	2	35	48.4	26	58.7	37.7	64.7	NA	NA	NA	60.3	38.7	2.6	15	7.3	1000	180.5	800.59	42.77	5.7	8	-3	990000000	NA	NA	NA	NA	NA	NA	NA	1151.26	5.09809	395.097	3.50095
223	soil	2	21.1	52.5	15.1	79.7	23.1	38.5	58.6	6.4	65.4	101.3	30.8	3.2	24.3	12.1	801.26	638.74	900.17	18.56	5.9	8	-3	990000000	NA	NA	NA	NA	NA	NA	NA	1844.2	6.26497	446.141	3.70432
231	soil	2	19.9	19.3	15.2	27.1	13.9	NA	NA	8.7	87.9	6.8	29.7	2.4	15.4	7.4	312.26	311.14	1000	37.84	6.1	8	0	501000000	NA	NA	NA	NA	NA	NA	NA	2423.06	6.54444	460.928	3.5003
232	soil	2	23.3	20.3	23.5	33.7	15.2	14.8	NA	10.4	103.2	NA	38	2.3	15.4	7.5	152.87	283.42	922.22	44	6.1	8	0	501000000	NA	NA	NA	NA	NA	NA	NA	2330.61	6.20741	500.906	3.56951
233	soil	2	21.1	16.7	22.1	39.2	15.2	13.4	NA	9	89.1	NA	43.8	2	13.3	6.4	199.87	302.68	854.14	42.4	6.1	8	0	501000000	NA	NA	NA	NA	NA	NA	NA	2262.32	6.27798	NA	NA
241	soil	2	18.6	13.7	11.7	59.8	11.5	NA	NA	6.8	68.7	8.9	36.4	2.2	14.8	7.2	154.78	76.54	596.15	43.61	6.2	8	3	53200000	NA	NA	NA	NA	NA	NA	NA	1985.1	6.37541	342.195	3.35952
242	soil	2	16.5	11.5	11.7	33.3	10.7	NA	NA	8.1	82	NA	34.6	1.6	9.8	4.5	143.08	96.44	593.35	44.76	6.2	8	3	53200000	NA	NA	NA	NA	NA	NA	NA	2170.24	6.42441	322.916	3.16883
243	soil	2	21.5	10.4	13.5	45.9	12.8	10.8	NA	6.7	66.9	5.2	45.9	3.4	25.8	12.8	208.25	158.12	639.89	40.02	6	8	3	53200000	NA	NA	NA	NA	NA	NA	NA	1822.3	6.23917	411.324	3.62575
251	soil	2	12.7	18.6	10.2	26.9	7.6	NA	NA	6.9	68.7	NA	24.1	1.2	7.6	3.4	152	109.88	522.35	42.37	6.4	8	6	35500000	NA	NA	NA	NA	NA	NA	NA	2154.45	6.36575	361.056	3.61849
252	soil	2	16.1	23.5	16.7	31.9	9.5	NA	NA	8.7	88.2	NA	27	1.9	16	7.8	156.51	132.8	748.76	41.03	6.3	8	6	35500000	NA	NA	NA	NA	NA	NA	NA	2504.98	6.57262	478.138	3.57442
253	soil	2	17.5	26.7	19.3	32.4	9.9	NA	NA	9.1	90.1	NA	28.9	1.7	13.3	6.4	182.78	101.4	565.4	34.74	6.4	8	6	35500000	NA	NA	NA	NA	NA	NA	NA	2454.7	6.59518	312.007	2.98578
261	soil	2	15	50.6	8.8	45.6	11.4	NA	NA	10.3	104.8	8.5	16	1.9	12.9	6.1	150.07	143.5	712.24	48.52	6.4	8	9	327000000	NA	NA	NA	NA	NA	NA	NA	NA	NA	394.685	3.22056
262	soil	2	14.8	46.3	7.9	44.2	11.1	NA	NA	12.2	124.3	8.8	15.8	2.1	12.3	5.8	147.57	98.36	711.54	44.78	6.3	8	9	327000000	NA	NA	NA	NA	NA	NA	NA	2288.21	6.54073	501.967	3.61046
263	soil	2	13.7	31.6	10.7	24.4	8.6	NA	NA	6.8	67.2	NA	17.1	1.7	9.7	4.5	150.47	77.16	609.23	47.63	6.5	8	9	327000000	NA	NA	NA	NA	NA	NA	NA	2473.22	6.44659	382.504	3.34449
411	sediment	4	NA	226.098	0.042741	221.911	671.605	6169.07	NA	NA	6020.21	NA	778.457	23.3	0.6	NA	NA	NA	NA	NA	7.45	15	NA	15300000	480.664	NA	NA	NA	125	1	NA	1120.95	5.51554	554.379	2.93379
412	sediment	4	NA	229.944	0.0237288	236.275	697.987	6253.77	NA	NA	7448.63	NA	905.544	24.1	0.8	NA	NA	NA	NA	NA	7.41	15	NA	12800000	486.948	NA	NA	NA	187	1	NA	1102.38	5.63684	495.229	3.46993
413	sediment	4	NA	208.14	0.054347	243.774	666.504	7168.47	NA	NA	6219.24	NA	772.785	24.9	0.9	NA	NA	NA	NA	NA	7.16	15	NA	1770000	462.421	NA	NA	NA	220	1	NA	NA	NA	436.132	3.47675
414	sediment	4	NA	202.552	0.0263951	200.487	617.142	5974.12	NA	NA	9247	NA	1107.43	23.3	0.7	NA	NA	NA	NA	NA	7.4	15	NA	3550000	418.719	NA	NA	NA	145	1	NA	1006.95	5.66462	362.303	2.80886
415	sediment	4	NA	211.194	0.0180552	208.655	622.126	5916.85	NA	NA	9291	NA	1212.67	20.2	0.7	NA	NA	NA	NA	NA	7.45	15	NA	5320000	450.955	NA	NA	NA	190	1	NA	1127.25	5.79226	546.625	3.23631
421	sediment	4	NA	227.405	0.0475285	216.726	635.683	6954.65	NA	NA	9215.23	NA	1264.51	18.1	0.6	NA	NA	NA	NA	NA	7.6	15	NA	710000	524.186	NA	NA	NA	-50	4	NA	1158.8	5.92706	385.138	2.55345
422	sediment	4	NA	216.752	0.139535	209.913	640.104	5720.99	NA	NA	9091.69	NA	1239.99	23.5	1.7	NA	NA	NA	NA	NA	7.38	15	NA	8870000	465.338	NA	NA	NA	20	4	NA	1148.15	5.81742	494.431	2.97523
423	sediment	4	NA	214.938	0.0839601	227.207	641.998	5771.14	NA	NA	8970.85	NA	1367.44	19.5	0.8	NA	NA	NA	NA	NA	7.29	15	NA	10600000	513.749	NA	NA	NA	80	4	NA	1116.97	5.84954	427.524	2.80046
424	sediment	4	NA	208.04	0.0546059	199.417	597.215	5839.9	NA	NA	8523.92	NA	1387.94	20.3	0.6	NA	NA	NA	NA	NA	7.43	15	NA	7450000	438.275	NA	NA	NA	-26	4	NA	1145.9	5.55514	578.547	2.98418
425	sediment	4	NA	230.046	0.0974171	221.955	655.605	6564.12	NA	NA	9334.87	NA	1342.37	20.5	1	NA	NA	NA	NA	NA	7.01	15	NA	7100000	503.505	NA	NA	NA	-46	4	NA	892.737	5.29844	358.887	2.52363
431	sediment	4	NA	216.907	0.0541195	206.366	613.29	5866.64	NA	NA	9042.68	NA	1149.28	19.8	0.9	NA	NA	NA	NA	NA	7.44	15	NA	8160000	449.811	NA	NA	NA	-149	6	NA	NA	NA	394.252	2.63587
432	sediment	4	NA	221.437	0.169668	879.875	618.705	5865.64	NA	NA	9323.05	NA	1190.69	20	0.7	NA	NA	NA	NA	NA	6.78	15	NA	4970000	502.495	NA	NA	NA	-133	6	NA	1069.62	5.85734	364.788	2.54267
433	sediment	4	NA	212.701	0.0626798	233.995	571.856	5480.98	NA	NA	8930.66	NA	1426.52	18.7	0.7	NA	NA	NA	NA	NA	NA	15	NA	5320000	453.996	NA	NA	NA	-151	6	NA	1039.9	5.65149	426.972	3.01515
434	sediment	4	NA	204.165	0.0875227	218.911	604.16	5756.88	NA	NA	8606.44	NA	1254.21	19	0.8	NA	NA	NA	NA	NA	NA	15	NA	10300000	450.271	NA	NA	NA	-175	6	NA	1057.66	5.95211	341.576	2.76587
435	sediment	4	NA	285.632	0.105563	261.064	809.654	7815.59	NA	NA	7138.43	NA	927.304	21	1.2	NA	NA	NA	NA	NA	NA	15	NA	10300000	623.973	NA	NA	NA	-116	6	NA	1035.97	5.6364	426.614	2.85445
441	seawater	4	NA	227.142	0.04321	290.368	729.314	5415.76	NA	NA	9276	NA	1117.07	NA	NA	NA	NA	NA	NA	NA	NA	15	NA	2220000	579.824	71.7601	1.80514	16.85	NA	NA	NA	NA	NA	346.378	3.77635
442	seawater	4	NA	230.24	0.0537681	255.431	655.925	5526.93	NA	NA	9195.7	NA	1055.85	NA	NA	NA	NA	NA	NA	NA	NA	15	NA	2220000	512.965	86.0458	1.6302	16.85	NA	NA	NA	NA	NA	334.718	3.43703
443	seawater	4	NA	228.445	0.0429049	240.039	674.236	6403.66	NA	NA	9323.18	NA	1983.26	NA	NA	NA	NA	NA	NA	NA	NA	15	NA	2220000	509.755	37.1577	0.9752	16.85	NA	NA	NA	NA	NA	284.894	3.54299
511	sediment	5	NA	225.161	0.130682	257.284	692.452	6482.68	NA	NA	10274.8	NA	1236.22	36.7	2.3	NA	NA	NA	NA	NA	NA	15	NA	5320000	502.947	NA	NA	NA	195	1	NA	1070.67	5.19898	697.539	3.23661
512	sediment	5	NA	224.8	0.458186	255.646	696.789	8231.59	NA	NA	10433.1	NA	1414.06	35.5	2.1	NA	NA	NA	NA	NA	NA	15	NA	4260000	496.181	NA	NA	NA	151	1	NA	989.795	5.32654	545.67	2.14174
513	sediment	5	NA	233.459	1.98719	272.416	720.653	6547.25	NA	NA	10624.2	NA	1333.91	32.9	1.9	NA	NA	NA	NA	NA	NA	15	NA	7100000	494.877	NA	NA	NA	198	1	NA	NA	NA	543.295	3.44244
514	sediment	5	NA	217.771	0.0688343	241.686	680.115	6300.66	NA	NA	10219.9	NA	1320.24	28.6	1.1	NA	NA	NA	NA	NA	NA	15	NA	4260000	495.8	NA	NA	NA	160	1	NA	1087.09	5.56145	678.819	3.92601
515	sediment	5	NA	217.086	0.422181	259.76	695.883	6412.78	NA	NA	10571.3	NA	1284.92	28.1	1.1	NA	NA	NA	NA	NA	NA	15	NA	5680000	503.723	NA	NA	NA	270	1	NA	970.543	4.9041	701.028	3.73232
521	sediment	5	NA	254.042	0.170389	233.19	694.269	5803.94	NA	NA	10423.3	NA	1359.48	27.1	2	NA	NA	NA	NA	NA	NA	15	NA	8520000	528.684	NA	NA	NA	60	4	NA	1147.76	5.892	740.506	3.79682
522	sediment	5	NA	318.927	0.38941	300.974	917.426	7756.19	NA	NA	7614.13	NA	1693.78	25.9	1.6	NA	NA	NA	NA	NA	NA	15	NA	4260000	692.765	NA	NA	NA	73	4	NA	1023.3	5.22733	666.783	3.35214
523	sediment	5	NA	390.015	0.358754	358.145	1084.18	9740.83	NA	NA	5094.95	NA	699.431	24.9	1.6	NA	NA	NA	NA	NA	NA	15	NA	4970000	844.495	NA	NA	NA	111	4	NA	999.59	5.0458	630.079	2.65798
524	sediment	5	NA	324.091	1.29857	326.34	938.28	8328.15	NA	NA	7202.09	NA	1126.55	25	1.6	NA	NA	NA	NA	NA	NA	15	NA	2130000	744.761	NA	NA	NA	11	4	NA	1076.88	5.34238	826.548	3.37857
525	sediment	5	NA	214.779	0.0514205	251.645	667.909	6063.91	NA	NA	10325.2	NA	1610.82	21.6	1.2	NA	NA	NA	NA	NA	NA	15	NA	14900000	489.641	NA	NA	NA	116	4	NA	1011.22	5.81619	734.205	3.40133
531	sediment	5	NA	293.878	0.113414	297.233	839.069	7941.48	NA	NA	7160.52	NA	952.576	24.9	1.6	NA	NA	NA	NA	NA	NA	15	NA	7100000	665.745	NA	NA	NA	-22	6	NA	NA	NA	670.477	4.08793
532	sediment	5	NA	291.649	0.157824	289.874	844.376	7532.85	NA	NA	7416	NA	938.586	24.9	1.4	NA	NA	NA	NA	NA	NA	15	NA	7810000	600.61	NA	NA	NA	-80	6	NA	1121.76	5.85173	735.44	3.6772
533	sediment	5	NA	302.819	0.0771104	330.093	969.438	NA	NA	NA	8209.79	NA	1113.25	22.9	1.3	NA	NA	NA	NA	NA	NA	15	NA	14900000	722.976	NA	NA	NA	-138	6	NA	988.428	5.7579	557.036	4.12468
534	sediment	5	NA	72.2625	0.0400347	85.016	215.411	4040.69	NA	NA	10044.4	NA	1341.86	22.3	1.1	NA	NA	NA	NA	NA	NA	15	NA	10300000	170.704	NA	NA	NA	50	6	NA	978.231	5.92319	576.741	4.07055
535	sediment	5	NA	222.922	0.0325157	268.687	643.168	NA	NA	NA	9173.96	NA	1160.27	22.3	1	NA	NA	NA	NA	NA	NA	15	NA	9940000	527.391	NA	NA	NA	-110	6	NA	916.644	5.69667	668.477	3.93604
541	seawater	5	NA	201.403	0.0140127	206.097	572.478	5394.91	NA	NA	8468.51	NA	1209.01	NA	NA	NA	NA	NA	NA	NA	NA	15	NA	2750000	539.652	11.278	1.83	18.6	NA	NA	NA	NA	NA	326.139	3.66061
542	seawater	5	NA	249.509	0.0264549	257.478	729.224	5920.39	NA	NA	10669.2	NA	1300.42	NA	NA	NA	NA	NA	NA	NA	NA	15	NA	2750000	568.006	11.8445	2.08	18.6	NA	NA	NA	934.453	4.27772	629.614	3.38229
543	seawater	5	NA	244.678	0.0174606	270.669	729.334	6041.78	NA	NA	10031.1	NA	1274.08	NA	NA	NA	NA	NA	NA	NA	NA	15	NA	2750000	544.522	45.891	2.65	18.6	NA	NA	NA	1619	4.88252	457.556	3.54343
311	seawater	3	NA	18.1	0.9	7.3	9.3	74	NA	NA	87.8	NA	27	NA	NA	NA	NA	1.54	0.39	NA	7.5	5.5	NA	1100000	11.7	10	2.8	0.28	NA	NA	87.9	1316.42	5.31193	738.981	3.69888
312	seawater	3	NA	19.2	0.8	7.5	9.2	66.2	NA	NA	87.4	NA	26.7	NA	NA	NA	NA	1.54	NA	NA	7.5	5.5	NA	1100000	12.6	8.6	3.1	0.28	NA	NA	87.9	1265.51	5.09552	477.14	2.48156
313	seawater	3	NA	19.4	0.8	7.6	9.3	72.1	NA	NA	87.8	NA	27.6	NA	NA	NA	NA	1.54	NA	NA	7.5	5.5	NA	1100000	13.5	9.3	3.3	0.28	NA	NA	87.9	1307.07	5.29161	708.944	3.84852
321	seawater	3	NA	17.1	0.9	4.9	2.8	13.1	NA	NA	17.6	NA	16.3	NA	NA	NA	NA	1.78	NA	NA	7.5	5.1	NA	1250000	7.6	7.8	1.1	0.1	NA	NA	57.7	1517.7	5.93352	648.116	5.62104
322	seawater	3	NA	16.2	0.9	4.9	2.6	14.6	NA	NA	16	NA	16.1	NA	NA	NA	NA	1.76	NA	NA	7.5	5.1	NA	1250000	7.2	8.5	0.9	0.1	NA	NA	57.7	1306.35	5.12423	900.522	6.02394
323	seawater	3	NA	16.3	0.9	4.7	2.7	13.1	NA	NA	77.5	NA	22.1	NA	NA	NA	NA	1.76	NA	NA	7.5	5.1	NA	1250000	8	8.5	0.2	0.1	NA	NA	57.7	1598.7	5.57649	783.06	5.89509
331	seawater	3	NA	34.4	0.7	24.1	54.2	440.9	NA	NA	621.4	NA	101.8	NA	NA	NA	NA	1.28	NA	NA	7.5	5.5	NA	4790000	50	7.1	1.9	1.56	NA	NA	66.8	1855.76	5.8526	402.108	3.35038
332	seawater	3	NA	40.9	0.7	23.7	56.3	411.6	NA	NA	616.1	NA	102.7	NA	NA	NA	NA	1.28	NA	NA	7.5	5.5	NA	4790000	51.3	6.2	1.9	1.56	NA	NA	66.8	1194.15	5.60714	313.315	2.61081
333	seawater	3	NA	36.8	0.6	23.2	57.2	394.7	NA	NA	617.8	NA	100.3	NA	NA	NA	NA	1.28	NA	NA	7.5	5.5	NA	4790000	56.1	7.1	1.9	1.56	NA	NA	66.8	1786.29	5.82754	509.603	3.58804
341	seawater	3	NA	40.1	0.6	16.1	40.1	324.8	NA	NA	488.7	NA	68.7	NA	NA	NA	NA	0.24	NA	NA	7.8	5.6	NA	3870000	30.7	5.2	11.3	0.3	NA	NA	66.1	1103.39	5.15367	273.481	2.47452
342	seawater	3	NA	40.1	0.6	17.3	40	344.4	NA	NA	488.3	NA	66.8	NA	NA	NA	NA	0.22	NA	NA	7.8	5.6	NA	3870000	34.7	4.7	9.5	0.3	NA	NA	66.1	663.661	3.53098	290.928	2.4947
343	seawater	3	NA	41.7	0.6	16.9	42.2	351.1	NA	NA	488.8	NA	67.1	NA	NA	NA	NA	0.22	NA	NA	7.8	5.6	NA	3870000	31.3	5.3	9.2	0.3	NA	NA	66.1	1081.89	5.1939	258.363	1.91558
351	seawater	3	NA	43.2	0.7	30.3	65.6	603.1	NA	NA	845	NA	125.9	NA	NA	NA	NA	0.86	NA	NA	7.6	5.7	NA	1880000	66.7	4.3	10.1	2.08	NA	NA	68.4	1699.25	5.70722	412.752	3.0335
352	seawater	3	NA	39.8	0.7	33.4	70.6	518.9	NA	NA	847.1	NA	127.8	NA	NA	NA	NA	0.88	NA	NA	7.6	5.7	NA	1880000	57.1	7.7	9.4	2.08	NA	NA	68.4	1524.09	5.62653	387.872	3.20785
353	seawater	3	0.2	40.5	0.7	40.9	67.6	576.9	NA	NA	845.2	NA	125.2	NA	NA	NA	NA	0.88	NA	NA	7.6	5.7	NA	1880000	63.5	4.9	12.1	2.08	NA	NA	68.4	1645.57	5.62138	324.175	2.72817
361	seawater	3	0.2	55.2	0.7	50.1	118.5	938.2	NA	NA	1462.8	NA	206.3	NA	NA	NA	NA	1.24	NA	NA	8	5.1	NA	2560000	100.5	2.6	11.6	3.47	NA	NA	74.4	1196.07	5.53334	263.628	3.05394
362	seawater	3	0.2	59.3	0.6	52.9	113.6	959.7	NA	NA	1470.9	NA	203.2	NA	NA	NA	NA	1.26	NA	NA	8	5.1	NA	2560000	96.1	3.2	12.7	3.47	NA	NA	74.4	1525.77	5.50284	379.793	3.45584
363	seawater	3	NA	58.1	0.6	51.2	116	1043.2	NA	NA	1476.3	NA	204.6	NA	NA	NA	NA	1.26	NA	NA	8	5.1	NA	2560000	95.4	2.5	16.1	3.47	NA	NA	74.4	1277.55	5.02259	452.438	3.26508
371	seawater	3	NA	103.7	0.5	101.3	281.4	2666.5	NA	NA	4629.4	NA	540.1	NA	NA	NA	NA	1.1	NA	NA	8	5.6	NA	4300000	207.8	3	12.9	7.96	NA	NA	88.5	1621.05	5.58507	468.386	3.38526
372	seawater	3	NA	121.2	0.5	124.3	293.6	2498.5	NA	NA	4672.5	NA	540.9	NA	NA	NA	NA	1.1	NA	NA	8	5.6	NA	4300000	240.4	3.8	11.6	7.96	NA	NA	88.5	1361.14	5.34079	520.713	3.19882
373	seawater	3	NA	115.3	0.5	130	299	2572.6	NA	NA	4664.8	NA	543.9	NA	NA	NA	NA	1.08	NA	NA	8	5.6	NA	4300000	265.2	1.3	11.3	7.96	NA	NA	88.5	1684.96	5.53216	387.842	3.17269
381	seawater	3	NA	298	0	367.4	906.4	8629.2	NA	NA	12323.2	NA	1782.1	NA	NA	NA	NA	0.54	0.14	NA	7.9	5.9	NA	2120000	699	0.8	2.2	24	NA	NA	85.1	1177.37	4.62397	425.231	3.36815
382	seawater	3	NA	337.2	0.1	415.1	962.1	8627.5	NA	NA	12397.5	NA	1790.2	NA	NA	NA	NA	0.54	0.14	NA	7.9	5.9	NA	2120000	745.3	1.9	NA	24	NA	NA	85.1	1479.38	5.46112	1234.59	4.94178
383	seawater	3	NA	290	0	379.3	950.9	8587.7	NA	NA	12305.3	NA	1781.7	NA	NA	NA	NA	0.54	0.13	NA	7.9	5.9	NA	2120000	704.2	0.7	2.3	24	NA	NA	85.1	1200.1	4.70114	372.353	3.4051
391	seawater	3	NA	350.6	0	446.5	1015.2	9179.1	NA	NA	12726.7	NA	1869.1	NA	NA	NA	NA	0.48	0.15	NA	8	5.9	NA	1640000	806	0.7	3.1	29.4	NA	NA	83.1	1059.31	5.19197	NA	NA
392	seawater	3	NA	325.7	0	438.6	991	8978	NA	NA	12869.3	NA	1856.4	NA	NA	NA	NA	0.5	0.19	NA	8	5.9	NA	1640000	801.5	0.8	4.4	29.4	NA	NA	83.1	1186.47	5.09158	491.432	4.67298
393	seawater	3	NA	322.9	0.1	431.5	1052.3	9118.3	NA	NA	13113	NA	1836.9	NA	NA	NA	NA	0.5	0.18	NA	8	5.9	NA	1640000	783.1	0.8	1.9	29.4	NA	NA	83.1	928.775	4.42963	749.338	5.09022
