# Supplementary material for: Small Spatial Scale Drivers of Secondary Metabolite Biosynthetic Diversity in Environmental Microbiomes
Source: mSystems. 2023 Feb 15;8(2):e00724-22. doi: 10.1128/msystems.00724-22 (PMC10134846; doi:10.1128/msystems.00724-22)
Supplement: TABLE S2 [file msystems.00724-22-s0007.xlsx]

## Sheet: Sheet1
predicted OBU type	input zOTU type	#OTU ID	domain	phylum	class	order	family	genus	coefficient	lambda
KS	V3V4	Zotu62	d:Bacteria	Acidobacteria	Acidobacteria_Gp3	NA	NA	NA	11.1107	11.33
KS	V3V4	Zotu95	d:Bacteria	Acidobacteria	Acidobacteria_Gp2	Gp2	Gp2	Gp2	2.33025	11.33
KS	V3V4	Zotu385	d:Bacteria	Acidobacteria	Acidobacteria_Gp3	Gp3	Gp3	Gp3	1.53914	11.33
KS	V3V4	Zotu3154	d:Bacteria	Acidobacteria	Acidobacteria_Gp1	Gp1	Gp1	Gp1	0.962031	11.33
AD	V3V4	Zotu49	d:Bacteria	Acidobacteria	Acidobacteria_Gp1	Gp1	Gp1	Gp1	-2.23143	2.872
AD	V3V4	Zotu116	d:Bacteria	Acidobacteria	Acidobacteria_Gp1	NA	NA	NA	-31.4114	2.872
AD	V3V4	Zotu318	d:Bacteria	Acidobacteria	Acidobacteria_Gp3	Candidatus_Solibacter	Candidatus_Solibacter	Candidatus_Solibacter	-16.8299	2.872
AD	V3V4	Zotu375	d:Bacteria	Acidobacteria	Acidobacteria_Gp3	NA	NA	NA	3.25124	2.872
AD	V3V4	Zotu406	d:Bacteria	Acidobacteria	Acidobacteria_Gp2	Gp2	Gp2	Gp2	-16.9805	2.872
AD	V3V4	Zotu642	d:Bacteria	Acidobacteria	Acidobacteria_Gp2	Gp2	Gp2	Gp2	1.46333	2.872
AD	V3V4	Zotu84	d:Bacteria	Actinobacteria	Actinobacteria	Actinomycetales	NA	NA	5.09624	2.872
AD	V3V4	Zotu1041	d:Bacteria	Actinobacteria	Actinobacteria	Actinomycetales	Microbacteriaceae	NA	-6.61464	2.872
AD	V3V4	Zotu1595	d:Bacteria	Actinobacteria	Actinobacteria	Actinomycetales	NA	NA	-12.4594	2.872
AD	V3V4	Zotu4165	d:Bacteria	Actinobacteria	Actinobacteria	NA	NA	NA	-39.895	2.872
KS	V3V4	Zotu916	d:Bacteria	Bacteroidetes	Flavobacteriia	Flavobacteriales	Flavobacteriaceae	Flavobacterium	0.603444	11.33
AD	V3V4	Zotu805	d:Bacteria	Bacteroidetes	Sphingobacteriia	Sphingobacteriales	Sphingobacteriaceae	Mucilaginibacter	6.32695	2.872
AD	V3V4	Zotu916	d:Bacteria	Bacteroidetes	Flavobacteriia	Flavobacteriales	Flavobacteriaceae	Flavobacterium	-4.34236	2.872
AD	V3V4	Zotu1119	d:Bacteria	Bacteroidetes	Sphingobacteriia	Sphingobacteriales	Sphingobacteriaceae	Mucilaginibacter	1.74584	2.872
AD	V3V4	Zotu2946	d:Bacteria	Bacteroidetes	Sphingobacteriia	Sphingobacteriales	Sphingobacteriaceae	Mucilaginibacter	10.2306	2.872
AD	V3V4	Zotu6006	d:Bacteria	Bacteroidetes	Flavobacteriia	Flavobacteriales	Flavobacteriaceae	NA	-5.27087	2.872
AD	V3V4	Zotu2937	d:Bacteria	Chloroflexi	NA	NA	NA	NA	-10.2675	2.872
KS	V3V4	Zotu672	d:Bacteria	Cyanobacteria/Chloroplast	NA	NA	NA	NA	-1.76012	11.33
AD	V3V4	Zotu92	d:Bacteria	Cyanobacteria/Chloroplast	NA	NA	NA	NA	7.8674	2.872
AD	V3V4	Zotu1013	d:Bacteria	Cyanobacteria/Chloroplast	Cyanobacteria	Family_II	Family_II	GpIIa	8.7848	2.872
AD	V3V4	Zotu7711	d:Bacteria	Cyanobacteria/Chloroplast	NA	NA	NA	NA	-9.54841	2.872
KS	V3V4	Zotu452	d:Bacteria	Firmicutes	Bacilli	Bacillales	Paenibacillaceae_1	Paenibacillus	-1.72104	11.33
AD	V3V4	Zotu452	d:Bacteria	Firmicutes	Bacilli	Bacillales	Paenibacillaceae_1	Paenibacillus	-1.25367	2.872
AD	V3V4	Zotu307	d:Bacteria	Fusobacteria	Fusobacteriia	Fusobacteriales	Fusobacteriaceae	NA	2.12754	2.872
AD	V3V4	Zotu228	d:Bacteria	NA	NA	NA	NA	NA	-11.4012	2.872
AD	V3V4	Zotu57	d:Bacteria	Planctomycetes	Planctomycetia	Planctomycetales	Planctomycetaceae	NA	4.60486	2.872
AD	V3V4	Zotu440	d:Bacteria	Planctomycetes	Planctomycetia	Planctomycetales	Planctomycetaceae	NA	9.39872	2.872
KS	V3V4	Zotu114	d:Bacteria	Proteobacteria	Gammaproteobacteria	Pseudomonadales	Moraxellaceae	Acinetobacter	-0.432288	11.33
KS	V3V4	Zotu172	d:Bacteria	Proteobacteria	Alphaproteobacteria	Rhizobiales	NA	NA	3.17789	11.33
KS	V3V4	Zotu594	d:Bacteria	Proteobacteria	Betaproteobacteria	Burkholderiales	Comamonadaceae	Polaromonas	-2.04551	11.33
KS	V3V4	Zotu899	d:Bacteria	Proteobacteria	Betaproteobacteria	Burkholderiales	Comamonadaceae	Limnohabitans	-8.601	11.33
KS	V3V4	Zotu954	d:Bacteria	Proteobacteria	Betaproteobacteria	Burkholderiales	Burkholderiaceae	Polynucleobacter	-13.8318	11.33
KS	V3V4	Zotu1248	d:Bacteria	Proteobacteria	Gammaproteobacteria	Oceanospirillales	Oceanospirillaceae	Oceanospirillum	-1.27181	11.33
KS	V3V4	Zotu3049	d:Bacteria	Proteobacteria	Gammaproteobacteria	Oceanospirillales	Oceanospirillaceae	Neptunomonas	-4.14487	11.33
AD	V3V4	Zotu5	d:Bacteria	Proteobacteria	Alphaproteobacteria	Rhizobiales	Bradyrhizobiaceae	NA	-25.514	2.872
AD	V3V4	Zotu65	d:Bacteria	Proteobacteria	Alphaproteobacteria	Rhizobiales	NA	NA	-12.0984	2.872
AD	V3V4	Zotu428	d:Bacteria	Proteobacteria	Alphaproteobacteria	Rhodobacterales	NA	NA	-7.07016	2.872
AD	V3V4	Zotu439	d:Bacteria	Proteobacteria	Betaproteobacteria	Burkholderiales	Oxalobacteraceae	NA	18.8115	2.872
AD	V3V4	Zotu488	d:Bacteria	Proteobacteria	Betaproteobacteria	Burkholderiales	Comamonadaceae	Limnohabitans	-42.9062	2.872
AD	V3V4	Zotu553	d:Bacteria	Proteobacteria	Deltaproteobacteria	NA	NA	NA	20.6883	2.872
AD	V3V4	Zotu613	d:Bacteria	Proteobacteria	Alphaproteobacteria	Alphaproteobacteria_incertae_sedis	Rhizomicrobium	Rhizomicrobium	-12.2729	2.872
AD	V3V4	Zotu692	d:Bacteria	Proteobacteria	Betaproteobacteria	Burkholderiales	Burkholderiaceae	NA	-0.22235	2.872
AD	V3V4	Zotu745	d:Bacteria	Proteobacteria	Betaproteobacteria	Burkholderiales	Burkholderiaceae	Polynucleobacter	-14.3088	2.872
AD	V3V4	Zotu752	d:Bacteria	Proteobacteria	Alphaproteobacteria	Rhodobacterales	Rhodobacteraceae	Sulfitobacter	-28.7563	2.872
AD	V3V4	Zotu1024	d:Bacteria	Proteobacteria	Alphaproteobacteria	Rhodobacterales	Rhodobacteraceae	Litoreibacter	-35.1979	2.872
AD	V3V4	Zotu1078	d:Bacteria	Proteobacteria	Gammaproteobacteria	NA	NA	NA	40.7962	2.872
AD	V3V4	Zotu1531	d:Bacteria	Proteobacteria	Gammaproteobacteria	Pseudomonadales	Pseudomonadaceae	Cellvibrio	-7.01105	2.872
AD	V3V4	Zotu1561	d:Bacteria	Proteobacteria	Gammaproteobacteria	NA	NA	NA	-2.77773	2.872
AD	V3V4	Zotu1707	d:Bacteria	Proteobacteria	Alphaproteobacteria	NA	NA	NA	5.82763	2.872
AD	V3V4	Zotu1742	d:Bacteria	Proteobacteria	Gammaproteobacteria	Alteromonadales	Moritellaceae	Moritella	-63.7566	2.872
AD	V3V4	Zotu1787	d:Bacteria	Proteobacteria	Gammaproteobacteria	NA	NA	NA	12.7804	2.872
AD	V3V4	Zotu2524	d:Bacteria	Proteobacteria	Gammaproteobacteria	NA	NA	NA	-26.2548	2.872
AD	V3V4	Zotu7057	d:Bacteria	Proteobacteria	Gammaproteobacteria	NA	NA	NA	-18.425	2.872
AD	V3V4	Zotu11252	d:Bacteria	Proteobacteria	Deltaproteobacteria	Desulfobacterales	Desulfobacteraceae	NA	22.4964	2.872
KS	V3V4	Zotu148	d:Bacteria	Verrucomicrobia	Subdivision3	Subdivision3_genera_incertae_sedis	Subdivision3_genera_incertae_sedis	Subdivision3_genera_incertae_sedis	11.5169	11.33
AD	V3V4	Zotu808	d:Bacteria	Verrucomicrobia	Subdivision3	Subdivision3_genera_incertae_sedis	Subdivision3_genera_incertae_sedis	Subdivision3_genera_incertae_sedis	7.4308	2.872
AD	V3V4	Zotu1365	d:Bacteria	Verrucomicrobia	Subdivision3	Subdivision3_genera_incertae_sedis	Subdivision3_genera_incertae_sedis	Subdivision3_genera_incertae_sedis	5.51697	2.872
AD	V3V4	Zotu5659	d:Bacteria	Verrucomicrobia	Subdivision3	Subdivision3_genera_incertae_sedis	Subdivision3_genera_incertae_sedis	Subdivision3_genera_incertae_sedis	-0.35484	2.872
