# Supplementary material for: Small Spatial Scale Drivers of Secondary Metabolite Biosynthetic Diversity in Environmental Microbiomes
Source: mSystems. 2023 Feb 15;8(2):e00724-22. doi: 10.1128/msystems.00724-22 (PMC10134846; doi:10.1128/msystems.00724-22)
Supplement: TABLE S4 [file msystems.00724-22-s0009.xlsx]

## Sheet: Sheet1
Variable	dependent variable	environment	R	p_val	p_adj_BY
Al	cell_abundance	soil	0.592535	0.000140366	0.0255077
Ca	pH	seawater	0.630864	0.000418766	0.00634162
Chloride	pH	seawater	0.636903	0.000353971	0.00584771
chlorophyll	pH	seawater	0.527854	0.00557946	0.0422465
Fe	pH	seawater	-0.699753	4.85864e-05	0.000981031
K	pH	seawater	0.610495	0.000720098	0.00769298
Mg	pH	seawater	0.615703	0.000629111	0.00769298
Na	pH	seawater	0.612501	0.000683768	0.00769298
NOx	pH	seawater	-0.556557	0.00257011	0.0245815
NVOC	pH	seawater	-0.895456	2.85346e-10	5.18541e-08
oxygen	pH	seawater	0.506989	0.00695566	0.0486156
S	pH	seawater	0.619006	0.000576755	0.00769298
Sulfate	pH	seawater	0.608287	0.000762003	0.00769298
K	pH	sediment	-0.761077	0.00403923	0.0336277
Chloride	pH	soil	0.527542	0.00672669	0.0486156
distance_tree	pH	soil	0.540423	0.000667779	0.00769298
Fluoride	pH	soil	0.543973	0.00407108	0.0336277
K	pH	soil	-0.693416	2.75495e-06	8.34398e-05
LOI	pH	soil	-0.807372	2.68988e-09	1.62938e-07
Mg	pH	soil	-0.64929	1.83422e-05	0.000476172
Moisture	pH	soil	-0.796329	6.3321e-09	2.87672e-07
Na	pH	soil	-0.683286	0.00498411	0.0393795
Phosphate	pH	soil	-0.750729	5.69111e-05	0.00103421
PO4	pH	soil	-0.63691	2.9605e-05	0.00067249
Sulfate	pH	soil	-0.768218	4.50788e-08	1.63837e-06
TOC	pH	soil	-0.807558	2.65008e-09	1.62938e-07
depth	redox	sediment	-0.899318	1.44178e-11	4.78939e-10
Moisture	redox	sediment	0.605556	0.000391369	0.00650037
Ca	salinity_PSU	seawater	0.993414	4.77698e-25	3.06008e-24
Chloride	salinity_PSU	seawater	0.993371	5.18134e-25	3.06008e-24
Fe	salinity_PSU	seawater	-0.95041	3.45169e-14	1.78374e-13
K	salinity_PSU	seawater	0.997271	8.03009e-30	1.65989e-28
Mg	salinity_PSU	seawater	0.996492	1.8471e-28	2.54541e-27
Na	salinity_PSU	seawater	0.995456	4.66213e-27	4.81851e-26
NOx	salinity_PSU	seawater	-0.538711	0.00374216	0.0134726
NVOC	salinity_PSU	seawater	-0.775819	1.98948e-06	9.13874e-06
oxygen	salinity_PSU	seawater	0.536555	0.00391061	0.0134726
S	salinity_PSU	seawater	0.997432	3.76214e-30	1.55534e-28
Sulfate	salinity_PSU	seawater	0.99474	2.89252e-26	2.39164e-25
temperature	salinity_PSU	seawater	0.695997	5.5465e-05	0.000229302
Fe	Chao1_ITS	soil	-0.634259	5.62699e-05	0.0126585
distance_tree	Chao1_V3V4	soil	0.782907	2.73172e-08	6.14528e-06
Fe	Chao1_V3V4	soil	-0.541825	0.000774515	0.0290392
Mg	Chao1_V3V4	soil	-0.672594	9.60619e-06	0.000540253
pH	Chao1_V3V4	soil	0.730774	6.21231e-07	6.98762e-05
PO4	Chao1_V3V4	soil	-0.721585	1.0013e-06	7.50841e-05
Sulfate	Chao1_V3V4	soil	-0.559027	0.000481668	0.0216712
Chao1_V3V4	Chao1_KS	Cross-system	0.680013	2.12991e-12	3.83144e-11
Fe	Chao1_KS	Cross-system	0.580361	3.82186e-09	4.58335e-08
LOI	Chao1_AD	Cross-system	-0.628378	9.91157e-08	3.56592e-06
Moisture	Chao1_AD	Cross-system	0.697245	8.51252e-10	6.12516e-08
Moisture	Chao1_KS	Cross-system	-0.760165	7.74719e-13	1.85816e-11
NH3	Chao1_KS	Cross-system	0.592549	3.55968e-05	0.00032017
pH	Chao1_KS	Cross-system	-0.690181	2.76956e-11	3.98566e-10
S	Chao1_KS	Cross-system	0.83584	2.32749e-14	8.3737e-13
Shannon_V3V4	Chao1_KS	Cross-system	0.743732	1.20336e-15	8.65876e-14
Ca	Chao1_KS	seawater	0.816489	6.44715e-07	3.19884e-05
Chloride	Chao1_KS	seawater	0.822793	4.45793e-07	3.19884e-05
Fe	Chao1_KS	seawater	-0.811074	8.75526e-07	3.19884e-05
K	Chao1_KS	seawater	0.808936	9.85377e-07	3.19884e-05
Mg	Chao1_KS	seawater	0.81398	7.43861e-07	3.19884e-05
Na	Chao1_KS	seawater	0.818543	5.72575e-07	3.19884e-05
NVOC	Chao1_KS	seawater	-0.736449	2.70146e-05	0.000657735
oxygen	Chao1_KS	seawater	0.573943	0.00270009	0.0464048
S	Chao1_KS	seawater	0.816786	6.33809e-07	3.19884e-05
salinity_PSU	Chao1_KS	seawater	0.809397	9.60681e-07	3.19884e-05
Sulfate	Chao1_KS	seawater	0.820525	5.09893e-07	3.19884e-05
Chao1_ITS	Chao1_AD	sediment	0.703365	6.11998e-05	0.0178807
Shannon_ITS	Chao1_KS	sediment	-0.581348	0.00184112	0.0336199
Chao1_V3V4	Chao1_KS	soil	0.698238	3.10893e-06	9.08332e-05
Mg	Chao1_KS	soil	-0.567177	0.000309711	0.00646341
pH	Chao1_KS	soil	0.508447	0.00154441	0.0300818
PO4	Chao1_KS	soil	-0.618251	5.86256e-05	0.00131758
Shannon_V3V4	Chao1_KS	soil	0.654067	2.03213e-05	0.000539748
