# Supplementary material for: Small Spatial Scale Drivers of Secondary Metabolite Biosynthetic Diversity in Environmental Microbiomes
Source: mSystems. 2023 Feb 15;8(2):e00724-22. doi: 10.1128/msystems.00724-22 (PMC10134846; doi:10.1128/msystems.00724-22)
Supplement: TABLE S3 [file msystems.00724-22-s0008.xlsx]

## Sheet: Sheet1
Variable	dependent variable	environment	R	p_val	p_adj_BY
Ca	cell_abundance	seawater	-0.172561	0.3894	1
Chloride	cell_abundance	seawater	-0.168376	0.401174	1
chlorophyll	cell_abundance	seawater	0.325252	0.104946	1
Fe	cell_abundance	seawater	-0.00873647	0.965503	1
K	cell_abundance	seawater	-0.209346	0.294643	1
Mg	cell_abundance	seawater	-0.194083	0.332032	1
Na	cell_abundance	seawater	-0.198103	0.321917	1
NOx	cell_abundance	seawater	-0.224874	0.259443	1
NVOC	cell_abundance	seawater	-0.149096	0.457949	1
oxygen	cell_abundance	seawater	-0.0828853	0.681062	1
S	cell_abundance	seawater	-0.191176	0.339464	1
Sulfate	cell_abundance	seawater	-0.197881	0.32247	1
temperature	cell_abundance	seawater	0.0399916	0.843007	1
Ca	cell_abundance	sediment	-0.128819	0.497503	1
Chloride	cell_abundance	sediment	-0.0475717	0.802873	1
depth	cell_abundance	sediment	0.244226	0.193381	1
Fe	cell_abundance	sediment	-0.240202	0.201055	1
K	cell_abundance	sediment	-0.156721	0.408207	1
LOI	cell_abundance	sediment	-0.114307	0.547534	1
Mg	cell_abundance	sediment	-0.0872199	0.646738	1
Moisture	cell_abundance	sediment	-0.215326	0.253145	1
Na	cell_abundance	sediment	-0.378975	0.0467223	1
S	cell_abundance	sediment	-0.11252	0.553854	1
Sulfate	cell_abundance	sediment	-0.0587267	0.757886	1
temperature	cell_abundance	sediment	NA	NA	NA
Al	cell_abundance	soil	0.592535	0.000140366	0.0255077
Ca	cell_abundance	soil	0.125046	0.467438	1
Chloride	cell_abundance	soil	-0.139356	0.506459	1
distance_tree	cell_abundance	soil	-0.379633	0.0223917	0.678183
Fe	cell_abundance	soil	0.450513	0.00582857	0.264797
Fluoride	cell_abundance	soil	-0.150817	0.462082	1
K	cell_abundance	soil	0.00095713	0.99558	1
LOI	cell_abundance	soil	-0.181702	0.288874	1
Mg	cell_abundance	soil	0.483814	0.00279381	0.169233
Moisture	cell_abundance	soil	-0.119264	0.48843	1
Na	cell_abundance	soil	0.104818	0.710066	1
NH3	cell_abundance	soil	0.395043	0.017102	0.621568
NO2	cell_abundance	soil	-0.34454	0.0396129	1
NOx	cell_abundance	soil	0.0895119	0.603648	1
Phosphate	cell_abundance	soil	0.144126	0.522234	1
PO4	cell_abundance	soil	0.493305	0.00223483	0.169233
Sulfate	cell_abundance	soil	0.0437649	0.799925	1
temperature	cell_abundance	soil	NA	NA	NA
TOC	cell_abundance	soil	-0.180957	0.290888	1
Ca	pH	seawater	0.630864	0.000418766	0.00634162
Chloride	pH	seawater	0.636903	0.000353971	0.00584771
chlorophyll	pH	seawater	0.527854	0.00557946	0.0422465
Fe	pH	seawater	-0.699753	4.85864e-05	0.000981031
K	pH	seawater	0.610495	0.000720098	0.00769298
Mg	pH	seawater	0.615703	0.000629111	0.00769298
Na	pH	seawater	0.612501	0.000683768	0.00769298
NOx	pH	seawater	-0.556557	0.00257011	0.0245815
NVOC	pH	seawater	-0.895456	2.85346e-10	5.18541e-08
oxygen	pH	seawater	0.506989	0.00695566	0.0486156
S	pH	seawater	0.619006	0.000576755	0.00769298
Sulfate	pH	seawater	0.608287	0.000762003	0.00769298
temperature	pH	seawater	0.293976	0.136651	0.827755
Ca	pH	sediment	-0.111443	0.730237	1
Chloride	pH	sediment	-0.0994753	0.758399	1
depth	pH	sediment	-0.34076	0.278409	1
Fe	pH	sediment	-0.712083	0.00937542	0.0631011
K	pH	sediment	-0.761077	0.00403923	0.0336277
LOI	pH	sediment	-0.107729	0.738944	1
Mg	pH	sediment	-0.0219007	0.946138	1
Moisture	pH	sediment	-0.0163893	0.959681	1
Na	pH	sediment	-0.0221595	0.945502	1
S	pH	sediment	-0.276341	0.384596	1
Sulfate	pH	sediment	-0.0557567	0.863353	1
temperature	pH	sediment	NA	NA	NA
Al	pH	soil	-0.264674	0.118768	0.744241
Ca	pH	soil	-0.219179	0.199022	1
Chloride	pH	soil	0.527542	0.00672669	0.0486156
distance_tree	pH	soil	0.540423	0.000667779	0.00769298
Fe	pH	soil	-0.240244	0.158138	0.927013
Fluoride	pH	soil	0.543973	0.00407108	0.0336277
K	pH	soil	-0.693416	2.75495e-06	8.34398e-05
LOI	pH	soil	-0.807372	2.68988e-09	1.62938e-07
Mg	pH	soil	-0.64929	1.83422e-05	0.000476172
Moisture	pH	soil	-0.796329	6.3321e-09	2.87672e-07
Na	pH	soil	-0.683286	0.00498411	0.0393795
NH3	pH	soil	0.00722402	0.966646	1
NO2	pH	soil	0.402328	0.0149923	0.0973019
NOx	pH	soil	-0.484995	0.0027182	0.024698
Phosphate	pH	soil	-0.750729	5.69111e-05	0.00103421
PO4	pH	soil	-0.63691	2.9605e-05	0.00067249
Sulfate	pH	soil	-0.768218	4.50788e-08	1.63837e-06
temperature	pH	soil	NA	NA	NA
TOC	pH	soil	-0.807558	2.65008e-09	1.62938e-07
Ca	redox	sediment	-0.111956	0.555854	1
Chloride	redox	sediment	0.140633	0.458544	1
depth	redox	sediment	-0.899318	1.44178e-11	4.78939e-10
Fe	redox	sediment	0.241781	0.198019	1
K	redox	sediment	-0.235052	0.211178	1
LOI	redox	sediment	0.252664	0.177958	1
Mg	redox	sediment	-0.00389308	0.983711	1
Moisture	redox	sediment	0.605556	0.000391369	0.00650037
Na	redox	sediment	0.0851367	0.666654	1
S	redox	sediment	-0.127521	0.501883	1
Sulfate	redox	sediment	-0.020348	0.915007	1
temperature	redox	sediment	NA	NA	NA
Ca	salinity_PSU	seawater	0.993414	4.77698e-25	3.06008e-24
Chloride	salinity_PSU	seawater	0.993371	5.18134e-25	3.06008e-24
chlorophyll	salinity_PSU	seawater	-0.229817	0.258727	0.822786
Fe	salinity_PSU	seawater	-0.95041	3.45169e-14	1.78374e-13
K	salinity_PSU	seawater	0.997271	8.03009e-30	1.65989e-28
Mg	salinity_PSU	seawater	0.996492	1.8471e-28	2.54541e-27
Na	salinity_PSU	seawater	0.995456	4.66213e-27	4.81851e-26
NOx	salinity_PSU	seawater	-0.538711	0.00374216	0.0134726
NVOC	salinity_PSU	seawater	-0.775819	1.98948e-06	9.13874e-06
oxygen	salinity_PSU	seawater	0.536555	0.00391061	0.0134726
S	salinity_PSU	seawater	0.997432	3.76214e-30	1.55534e-28
Sulfate	salinity_PSU	seawater	0.99474	2.89252e-26	2.39164e-25
temperature	salinity_PSU	seawater	0.695997	5.5465e-05	0.000229302
Ca	Chao1_ITS	seawater	0.280983	0.164385	1
cell_abundance	Chao1_ITS	seawater	-0.476594	0.0138346	0.444605
Chloride	Chao1_ITS	seawater	0.263681	0.193064	1
chlorophyll	Chao1_ITS	seawater	-0.570849	0.0028814	0.216067
Fe	Chao1_ITS	seawater	-0.047173	0.818999	1
K	Chao1_ITS	seawater	0.288833	0.152418	1
Mg	Chao1_ITS	seawater	0.274855	0.174176	1
Na	Chao1_ITS	seawater	0.26985	0.182469	1
NOx	Chao1_ITS	seawater	0.310315	0.122865	1
NVOC	Chao1_ITS	seawater	0.179959	0.379024	1
oxygen	Chao1_ITS	seawater	0.124116	0.545784	1
pH	Chao1_ITS	seawater	-0.16969	0.407255	1
S	Chao1_ITS	seawater	0.273	0.17722	1
salinity_PSU	Chao1_ITS	seawater	0.262774	0.194656	1
Sulfate	Chao1_ITS	seawater	0.272467	0.178099	1
temperature	Chao1_ITS	seawater	-0.0140145	0.945826	1
Ca	Chao1_V3V4	seawater	-0.314936	0.109589	0.972568
cell_abundance	Chao1_V3V4	seawater	0.139141	0.488833	1
Chloride	Chao1_V3V4	seawater	-0.293928	0.136718	1
chlorophyll	Chao1_V3V4	seawater	0.0515951	0.802346	1
Fe	Chao1_V3V4	seawater	0.334556	0.0880647	0.900502
K	Chao1_V3V4	seawater	-0.309067	0.116729	0.972568
Mg	Chao1_V3V4	seawater	-0.31364	0.111137	0.972568
Na	Chao1_V3V4	seawater	-0.311953	0.113176	0.972568
NOx	Chao1_V3V4	seawater	0.509594	0.00662482	0.11464
NVOC	Chao1_V3V4	seawater	0.261476	0.187692	1
oxygen	Chao1_V3V4	seawater	-0.133388	0.507152	1
pH	Chao1_V3V4	seawater	-0.337207	0.0854213	0.900502
S	Chao1_V3V4	seawater	-0.302206	0.125502	0.973548
salinity_PSU	Chao1_V3V4	seawater	-0.309084	0.116708	0.972568
Sulfate	Chao1_V3V4	seawater	-0.30522	0.12159	0.973548
temperature	Chao1_V3V4	seawater	-0.224322	0.260645	1
Ca	Chao1_ITS	sediment	0.341628	0.064646	1
cell_abundance	Chao1_ITS	sediment	0.0330903	0.862188	1
Chloride	Chao1_ITS	sediment	0.0230383	0.903818	1
depth	Chao1_ITS	sediment	-0.0994976	0.600894	1
Fe	Chao1_ITS	sediment	0.27143	0.146805	1
K	Chao1_ITS	sediment	-0.0653011	0.731721	1
LOI	Chao1_ITS	sediment	0.560538	0.00127396	0.143295
Mg	Chao1_ITS	sediment	0.374995	0.0411664	0.877464
Moisture	Chao1_ITS	sediment	0.496076	0.00530359	0.238619
Na	Chao1_ITS	sediment	0.308447	0.110276	1
pH	Chao1_ITS	sediment	0.455074	0.137143	1
redox	Chao1_ITS	sediment	0.318322	0.0864635	1
S	Chao1_ITS	sediment	0.359325	0.0511565	0.959015
Sulfate	Chao1_ITS	sediment	0.0892225	0.639167	1
temperature	Chao1_ITS	sediment	NA	NA	NA
Ca	Chao1_V3V4	sediment	0.00983266	0.961978	1
cell_abundance	Chao1_V3V4	sediment	-0.0652406	0.751517	1
Chloride	Chao1_V3V4	sediment	-0.124682	0.54394	1
depth	Chao1_V3V4	sediment	-0.156469	0.445274	1
Fe	Chao1_V3V4	sediment	-0.0691886	0.736987	1
K	Chao1_V3V4	sediment	-0.0146616	0.943329	1
LOI	Chao1_V3V4	sediment	-0.0895235	0.66363	1
Mg	Chao1_V3V4	sediment	-0.0294005	0.886629	1
Moisture	Chao1_V3V4	sediment	-0.103426	0.615113	1
Na	Chao1_V3V4	sediment	-0.157532	0.462244	1
pH	Chao1_V3V4	sediment	0.577072	0.0806969	0.900502
redox	Chao1_V3V4	sediment	0.0709666	0.730472	1
S	Chao1_V3V4	sediment	-0.0524723	0.799052	1
Sulfate	Chao1_V3V4	sediment	-0.107925	0.599733	1
temperature	Chao1_V3V4	sediment	NA	NA	NA
Al	Chao1_ITS	soil	-0.475321	0.00449878	0.238619
Ca	Chao1_ITS	soil	0.399946	0.0190987	0.537056
cell_abundance	Chao1_ITS	soil	-0.147041	0.406629	1
Chloride	Chao1_ITS	soil	0.416513	0.0429058	0.877464
distance_tree	Chao1_ITS	soil	0.445329	0.00830838	0.311509
Fe	Chao1_ITS	soil	-0.634259	5.62699e-05	0.0126585
Fluoride	Chao1_ITS	soil	0.455509	0.0221256	0.553041
K	Chao1_ITS	soil	0.163777	0.354694	1
LOI	Chao1_ITS	soil	0.144999	0.413248	1
Mg	Chao1_ITS	soil	-0.0909203	0.609083	1
Moisture	Chao1_ITS	soil	0.20007	0.256593	1
Na	Chao1_ITS	soil	0.180126	0.537757	1
NH3	Chao1_ITS	soil	0.253044	0.148761	1
NO2	Chao1_ITS	soil	-0.124658	0.48241	1
NOx	Chao1_ITS	soil	0.0472344	0.790803	1
pH	Chao1_ITS	soil	0.0731922	0.680802	1
Phosphate	Chao1_ITS	soil	0.0620292	0.783913	1
PO4	Chao1_ITS	soil	-0.219282	0.212755	1
Sulfate	Chao1_ITS	soil	-0.218285	0.214893	1
temperature	Chao1_ITS	soil	NA	NA	NA
TOC	Chao1_ITS	soil	0.144369	0.4153	1
Al	Chao1_V3V4	soil	-0.505697	0.00194192	0.0591299
Ca	Chao1_V3V4	soil	-0.112457	0.520104	1
cell_abundance	Chao1_V3V4	soil	-0.296201	0.0840387	0.900502
Chloride	Chao1_V3V4	soil	0.507872	0.011289	0.169305
distance_tree	Chao1_V3V4	soil	0.782907	2.73172e-08	6.14528e-06
Fe	Chao1_V3V4	soil	-0.541825	0.000774515	0.0290392
Fluoride	Chao1_V3V4	soil	0.561834	0.00346997	0.0709641
K	Chao1_V3V4	soil	-0.444331	0.00749316	0.120404
LOI	Chao1_V3V4	soil	-0.489582	0.0028359	0.0637964
Mg	Chao1_V3V4	soil	-0.672594	9.60619e-06	0.000540253
Moisture	Chao1_V3V4	soil	-0.502374	0.00210277	0.0591299
Na	Chao1_V3V4	soil	-0.533681	0.0404673	0.535502
NH3	Chao1_V3V4	soil	0.00585663	0.973363	1
NO2	Chao1_V3V4	soil	0.304698	0.0751182	0.900502
NOx	Chao1_V3V4	soil	-0.472893	0.00412	0.0772364
pH	Chao1_V3V4	soil	0.730774	6.21231e-07	6.98762e-05
Phosphate	Chao1_V3V4	soil	-0.524518	0.014644	0.205895
PO4	Chao1_V3V4	soil	-0.721585	1.0013e-06	7.50841e-05
Sulfate	Chao1_V3V4	soil	-0.559027	0.000481668	0.0216712
temperature	Chao1_V3V4	soil	NA	NA	NA
TOC	Chao1_V3V4	soil	-0.490653	0.00276695	0.0637964
Al	Chao1_AD	Cross-system	-0.13551	0.430692	1
Al	Chao1_KS	Cross-system	0.224798	0.168861	0.794453
Ca	Chao1_AD	Cross-system	0.379989	0.000334514	0.0042502
Ca	Chao1_KS	Cross-system	-0.144178	0.182754	0.794453
cell_abundance	Chao1_AD	Cross-system	-0.248019	0.0220999	0.132516
cell_abundance	Chao1_KS	Cross-system	0.48727	1.69917e-06	1.74662e-05
Chao1_ITS	Chao1_AD	Cross-system	-0.0316561	0.777692	1
Chao1_ITS	Chao1_KS	Cross-system	0.0578104	0.599212	1
Chao1_V3V4	Chao1_AD	Cross-system	-0.125269	0.26822	1
Chao1_V3V4	Chao1_KS	Cross-system	0.680013	2.12991e-12	3.83144e-11
Chloride	Chao1_AD	Cross-system	0.342347	0.00264342	0.0190207
Chloride	Chao1_KS	Cross-system	-0.164594	0.155367	0.794453
Fe	Chao1_AD	Cross-system	-0.329483	0.00207577	0.0179599
Fe	Chao1_KS	Cross-system	0.580361	3.82186e-09	4.58335e-08
K	Chao1_AD	Cross-system	0.291311	0.00683204	0.0446907
K	Chao1_KS	Cross-system	-0.0979284	0.366857	1
LOI	Chao1_AD	Cross-system	-0.628378	9.91157e-08	3.56592e-06
LOI	Chao1_KS	Cross-system	0.289036	0.0227016	0.163349
Mg	Chao1_AD	Cross-system	0.389886	0.000225629	0.00405877
Mg	Chao1_KS	Cross-system	-0.183063	0.0896634	0.501596
Moisture	Chao1_AD	Cross-system	0.697245	8.51252e-10	6.12516e-08
Moisture	Chao1_KS	Cross-system	-0.760165	7.74719e-13	1.85816e-11
Na	Chao1_AD	Cross-system	0.425937	0.000403962	0.0042502
Na	Chao1_KS	Cross-system	0.166809	0.187697	0.794453
NH3	Chao1_AD	Cross-system	0.0992499	0.547749	1
NH3	Chao1_KS	Cross-system	0.592549	3.55968e-05	0.00032017
NOx	Chao1_AD	Cross-system	-0.203866	0.121446	0.582576
NOx	Chao1_KS	Cross-system	0.419967	0.0007532	0.00602182
pH	Chao1_AD	Cross-system	0.232169	0.0567618	0.314176
pH	Chao1_KS	Cross-system	-0.690181	2.76956e-11	3.98566e-10
S	Chao1_AD	Cross-system	0.257739	0.0650804	0.334489
S	Chao1_KS	Cross-system	0.83584	2.32749e-14	8.3737e-13
Shannon_ITS	Chao1_AD	Cross-system	-0.332862	0.0022464	0.0179599
Shannon_ITS	Chao1_KS	Cross-system	0.184688	0.0906229	0.501596
Shannon_V3V4	Chao1_AD	Cross-system	-0.0544801	0.631247	1
Shannon_V3V4	Chao1_KS	Cross-system	0.743732	1.20336e-15	8.65876e-14
Sulfate	Chao1_AD	Cross-system	0.374531	0.000413473	0.0042502
Sulfate	Chao1_KS	Cross-system	-0.193731	0.0721865	0.472197
temperature	Chao1_AD	Cross-system	0.489474	1.99529e-06	4.7857e-05
temperature	Chao1_KS	Cross-system	0.12928	0.232705	0.930236
Ca	Chao1_AD	seawater	-0.12023	0.558525	1
Ca	Chao1_KS	seawater	0.816489	6.44715e-07	3.19884e-05
cell_abundance	Chao1_AD	seawater	0.375733	0.0585407	0.777443
cell_abundance	Chao1_KS	seawater	-0.0635616	0.762772	1
Chao1_ITS	Chao1_AD	seawater	-0.418243	0.0374687	0.719655
Chao1_ITS	Chao1_KS	seawater	0.172004	0.410994	1
Chao1_V3V4	Chao1_AD	seawater	0.295489	0.142768	1
Chao1_V3V4	Chao1_KS	seawater	0.137569	0.511978	1
Chloride	Chao1_AD	seawater	-0.0770312	0.708387	1
Chloride	Chao1_KS	seawater	0.822793	4.45793e-07	3.19884e-05
chlorophyll	Chao1_AD	seawater	0.121401	0.563216	1
chlorophyll	Chao1_KS	seawater	0.00468844	0.982653	1
Fe	Chao1_AD	seawater	-0.0143515	0.944526	1
Fe	Chao1_KS	seawater	-0.811074	8.75526e-07	3.19884e-05
K	Chao1_AD	seawater	-0.134315	0.513005	1
K	Chao1_KS	seawater	0.808936	9.85377e-07	3.19884e-05
Mg	Chao1_AD	seawater	-0.11523	0.575114	1
Mg	Chao1_KS	seawater	0.81398	7.43861e-07	3.19884e-05
Na	Chao1_AD	seawater	-0.0978892	0.634262	1
Na	Chao1_KS	seawater	0.818543	5.72575e-07	3.19884e-05
NOx	Chao1_AD	seawater	0.0422673	0.837562	1
NOx	Chao1_KS	seawater	-0.295853	0.151028	1
NVOC	Chao1_AD	seawater	-0.0523839	0.799384	1
NVOC	Chao1_KS	seawater	-0.736449	2.70146e-05	0.000657735
oxygen	Chao1_AD	seawater	-0.00558449	0.9784	1
oxygen	Chao1_KS	seawater	0.573943	0.00270009	0.0464048
pH	Chao1_AD	seawater	-0.0579258	0.778653	1
pH	Chao1_KS	seawater	0.518491	0.00792277	0.121831
S	Chao1_AD	seawater	-0.111165	0.58876	1
S	Chao1_KS	seawater	0.816786	6.33809e-07	3.19884e-05
salinity_PSU	Chao1_AD	seawater	-0.123118	0.549044	1
salinity_PSU	Chao1_KS	seawater	0.809397	9.60681e-07	3.19884e-05
Shannon_ITS	Chao1_AD	seawater	-0.29584	0.151048	1
Shannon_ITS	Chao1_KS	seawater	0.134541	0.521398	1
Shannon_V3V4	Chao1_AD	seawater	0.0838112	0.683968	1
Shannon_V3V4	Chao1_KS	seawater	0.00787631	0.970193	1
Sulfate	Chao1_AD	seawater	-0.0900689	0.6617	1
Sulfate	Chao1_KS	seawater	0.820525	5.09893e-07	3.19884e-05
temperature	Chao1_AD	seawater	0.0733783	0.721663	1
temperature	Chao1_KS	seawater	0.555831	0.00391596	0.0635623
Ca	Chao1_AD	sediment	0.381604	0.0544022	0.756886
Ca	Chao1_KS	sediment	0.273496	0.176401	1
cell_abundance	Chao1_AD	sediment	-0.0171903	0.933574	1
cell_abundance	Chao1_KS	sediment	-0.272974	0.177261	1
Chao1_ITS	Chao1_AD	sediment	0.703365	6.11998e-05	0.0178807
Chao1_ITS	Chao1_KS	sediment	-0.25114	0.215888	1
Chao1_V3V4	Chao1_AD	sediment	0.119894	0.595108	1
Chao1_V3V4	Chao1_KS	sediment	0.475885	0.0251763	0.294229
Chloride	Chao1_AD	sediment	0.120216	0.558573	1
Chloride	Chao1_KS	sediment	-0.259132	0.201143	1
depth	Chao1_AD	sediment	-0.106829	0.603464	1
depth	Chao1_KS	sediment	-0.493694	0.0103728	0.144314
Fe	Chao1_AD	sediment	0.23881	0.240034	1
Fe	Chao1_KS	sediment	0.165017	0.420479	1
K	Chao1_AD	sediment	0.384082	0.0527255	0.756886
K	Chao1_KS	sediment	0.132979	0.517243	1
LOI	Chao1_AD	sediment	0.336614	0.0926731	1
LOI	Chao1_KS	sediment	-0.0790413	0.701117	1
Mg	Chao1_AD	sediment	0.382996	0.0534552	0.756886
Mg	Chao1_KS	sediment	0.250833	0.216467	1
Moisture	Chao1_AD	sediment	0.222768	0.274019	1
Moisture	Chao1_KS	sediment	0.00569609	0.977968	1
Na	Chao1_AD	sediment	0.347421	0.0962264	1
Na	Chao1_KS	sediment	0.448131	0.0280814	0.30387
pH	Chao1_AD	sediment	0.700194	0.0356962	0.719655
pH	Chao1_KS	sediment	0.341427	0.334273	1
redox	Chao1_AD	sediment	0.283519	0.160449	1
redox	Chao1_KS	sediment	0.397029	0.044611	0.40731
S	Chao1_AD	sediment	0.399551	0.043152	0.741627
S	Chao1_KS	sediment	0.185086	0.365359	1
Shannon_ITS	Chao1_AD	sediment	0.26713	0.18709	1
Shannon_ITS	Chao1_KS	sediment	-0.581348	0.00184112	0.0336199
Shannon_V3V4	Chao1_AD	sediment	-0.180454	0.421613	1
Shannon_V3V4	Chao1_KS	sediment	-0.210188	0.347799	1
Sulfate	Chao1_AD	sediment	0.14075	0.492829	1
Sulfate	Chao1_KS	sediment	-0.169697	0.407234	1
temperature	Chao1_AD	sediment	NA	NA	NA
temperature	Chao1_KS	sediment	NA	NA	NA
Al	Chao1_AD	soil	-0.115105	0.523566	1
Al	Chao1_KS	soil	-0.343511	0.0402458	0.379308
Ca	Chao1_AD	soil	-0.0214933	0.905495	1
Ca	Chao1_KS	soil	-0.306899	0.0686641	0.557264
cell_abundance	Chao1_AD	soil	0.00640994	0.971759	1
cell_abundance	Chao1_KS	soil	-0.307346	0.0682404	0.557264
Chao1_ITS	Chao1_AD	soil	0.180791	0.33041	1
Chao1_ITS	Chao1_KS	soil	0.202882	0.249831	1
Chao1_V3V4	Chao1_AD	soil	0.56726	0.000710175	0.103745
Chao1_V3V4	Chao1_KS	soil	0.698238	3.10893e-06	9.08332e-05
Chloride	Chao1_AD	soil	0.19401	0.375067	1
Chloride	Chao1_KS	soil	0.259664	0.210029	1
distance_tree	Chao1_AD	soil	0.439304	0.0105328	0.544815
distance_tree	Chao1_KS	soil	0.426927	0.00941015	0.137467
Fe	Chao1_AD	soil	-0.146144	0.417061	1
Fe	Chao1_KS	soil	-0.137624	0.423467	1
Fluoride	Chao1_AD	soil	0.24126	0.256079	1
Fluoride	Chao1_KS	soil	0.33901	0.0902283	0.712482
K	Chao1_AD	soil	-0.411832	0.01725	0.629989
K	Chao1_KS	soil	-0.407671	0.013588	0.172608
LOI	Chao1_AD	soil	-0.376636	0.0307376	0.719655
LOI	Chao1_KS	soil	-0.348347	0.0373396	0.363648
Mg	Chao1_AD	soil	-0.360326	0.0394104	0.719655
Mg	Chao1_KS	soil	-0.567177	0.000309711	0.00646341
Moisture	Chao1_AD	soil	-0.395574	0.02269	0.675763
Moisture	Chao1_KS	soil	-0.411307	0.0126972	0.168624
Na	Chao1_AD	soil	-0.580991	0.0231292	0.675763
Na	Chao1_KS	soil	-0.494093	0.0611993	0.525897
NH3	Chao1_AD	soil	-0.0972718	0.590219	1
NH3	Chao1_KS	soil	0.0221428	0.898004	1
NO2	Chao1_AD	soil	0.190139	0.28921	1
NO2	Chao1_KS	soil	0.363584	0.0292779	0.305502
NOx	Chao1_AD	soil	-0.343961	0.0499975	0.756886
NOx	Chao1_KS	soil	-0.395409	0.0169906	0.206838
pH	Chao1_AD	soil	0.447277	0.00905961	0.544815
pH	Chao1_KS	soil	0.508447	0.00154441	0.0300818
Phosphate	Chao1_AD	soil	-0.536369	0.0147676	0.616376
Phosphate	Chao1_KS	soil	-0.468357	0.0279185	0.30387
PO4	Chao1_AD	soil	-0.436056	0.0111884	0.544815
PO4	Chao1_KS	soil	-0.618251	5.86256e-05	0.00131758
Shannon_ITS	Chao1_AD	soil	-0.12058	0.51819	1
Shannon_ITS	Chao1_KS	soil	-0.0592916	0.739068	1
Shannon_V3V4	Chao1_AD	soil	0.512597	0.00270302	0.263246
Shannon_V3V4	Chao1_KS	soil	0.654067	2.03213e-05	0.000539748
Sulfate	Chao1_AD	soil	-0.362623	0.0380818	0.719655
Sulfate	Chao1_KS	soil	-0.32016	0.0569604	0.504303
temperature	Chao1_AD	soil	NA	NA	NA
temperature	Chao1_KS	soil	NA	NA	NA
TOC	Chao1_AD	soil	-0.376872	0.0306247	0.719655
TOC	Chao1_KS	soil	-0.349001	0.0369596	0.363648
